# Supplementary material for: Genotypes Predispose Phenotypes—Clinical Features and Genetic Spectrum of ABCA4-Associated Retinal Dystrophies
Source: Genes (Basel). 2020 Nov 27;11(12):1421. doi: 10.3390/genes11121421 (PMC7759801; doi:10.3390/genes11121421)
Supplement: Supplementary file 1 [file genes-11-01421-s001.zip]

Archive with 1 entries (1 files):
- genes-988879-supplementary.xlsx
