# Supplementary material for: Genotypes Predispose Phenotypes—Clinical Features and Genetic Spectrum of ABCA4-Associated Retinal Dystrophies
Source: Genes (Basel). 2020 Nov 27;11(12):1421. doi: 10.3390/genes11121421 (PMC7759801; doi:10.3390/genes11121421)
Supplement: Supplementary file 1 [file genes-11-01421-s001.zip › genes-988879-supplementary.xlsx]

## Sheet: Table S1
Supplementary Table S1. 212 known genes associated with IRDs
Disease category	Genes
Bardet-Biedl syndrome, AR	ARL6, BBIP1, BBS1, BBS2, BBS4, BBS5, BBS7, BBS9, BBS10, BBS12, C8orf37, CEP290, IFT172, IFT27, INPP5E, KCNJ13, LZTFL1, MKKS, NPHP1, SDCCAG8, TRIM32, TTC8
Chorioretinal atrophy or degeneration, AD	PRDM13, RGR
Cone or cone-rod dystrophy, AD	AIPL1, CRX, GUCA1A, GUCY2D, PITPNM3, PROM1, PRPH2, RIMS1, SEMA4A, UNC119
Cone or cone-rod dystrophy, AR	ABCA4, ADAM9, ATF6, C21orf2, C8orf37, CACNA2D4, CDHR1, CERKL, CNGA3, CNGB3, CNNM4, GNAT2, KCNV2, PDE6C, PDE6H, POC1B, RAB28, RAX2, RDH5, RPGRIP1, TTLL5
Cone or cone-rod dystrophy, XL	CACNA1F, RPGR
Congenital stationary night blindness, AD	GNAT1, PDE6B, RHO
Congenital stationary night blindness, AR	CABP4, GNAT1, GNB3, GPR179, GRK1, GRM6, LRIT3, RDH5, SAG, SLC24A1, TRPM1
Congenital stationary night blindness, XL	CACNA1F, NYX
Deafness alone or syndromic, AD	WFS1
Deafness alone or syndromic, AR	CDH23, CIB2, DFNB31, MYO7A, PCDH15, USH1C
Leber congenital amaurosis, AD	CRX, IMPDH1, OTX2
Leber congenital amaurosis, AR	AIPL1, CABP4, CEP290, CRB1, CRX, DTHD1, GDF6, GUCY2D, IQCB1, KCNJ13, LCA5, LRAT, NMNAT1, PRPH2, RD3, RDH12, RPE65, RPGRIP1, SPATA7, TULP1
Macular degeneration, AD	BEST1, C1QTNF5, ELOVL4, FSCN2, GUCA1B, HMCN1, IMPG1, OTX2, PRDM13, PROM1, PRPH2, RP1L1, TIMP3
Macular degeneration, AR	ABCA4, DRAM2, IMPG1
Macular degeneration, XL	RPGR
Age-related macular degeneration (AMD)	ABCA4 FBLN5, HMCN1, RAX2
Retinitis pigmentosa, AD	BEST1, CA4, CRX, FSCN2, GUCA1B, HK1, IMPDH1, IMPG1, KLHL7, NR2E3, NRL, PRPF3, PRPF4, PRPF6, PRPF8, PRPF31, PRPH2, RDH12, RHO, ROM1, RP1, RP9, RPE65, SAG, SEMA4A, SNRNP200, TOPORS
Retinitis pigmentosa, AR	ABCA4, AGBL5, ARL6, ARL2BP, BBS1, BBS2, BEST1, C2orf71, C8orf37, CERKL, CLRN1, CNGA1, CNGB1, CRB1, CYP4V2, DHDDS, DHX38, EMC1, EYS, FAM161A, HGSNAT, IDH3B, IFT172, IMPG2, KIAA1549, KIZ, LRAT, MAK, MERTK, MVK, NEK2, NEUROD1, NR2E3, NRL, PDE6A, PDE6B, PDE6G, PRCD, PROM1, RBP3, RGR, RHO, RLBP1, RP1, RP1L1, RPE65, SAG, SAMD11, SLC7A14, SPATA7, TTC8, TULP1, USH2A, ZNF408, ZNF513
Retinitis pigmentosa, XL	OFD1, RP2, RPGR
Syndromic/systemic diseases with retinopathy, AD	ABCC6, ATXN7, COL11A1, COL2A1, JAG1, KCNJ13
Syndromic/systemic diseases with retinopathy, AR	ABCC6, ABHD12, ACBD5, ADAMTS18, AHI1, ALMS1, CC2D2A, CEP290, COL9A1, CSPP1, ELOVL4, FLVCR1, GNPTG, HARS, HGSNAT, INPP5E, INVS, IQCB1, LAMA1, LRP5, NPHP1, NPHP3, NPHP4, PANK2, PCYT1A, PEX1, PEX2, PEX7, PHYH, PNPLA6, POC1B, PRPS1, RDH11, RPGRIP1L, SDCCAG8, TMEM216, TMEM237, TTPA, TUB, WDPCP, WFS1, ZNF423
Syndromic/systemic diseases with retinopathy, XL	OFD1,
Usher syndrome, AR	ABHD12, CDH23, CEP250, CIB2, CLRN1, DFNB31, HARS, MYO7A, PCDH15, USH1C, USH1G, USH2A
Other retinopathy, AD	BEST1, CRB1, FZD4, ITM2B, LRP5, MAPKAPK3, MIR204, OPN1SW, RCBTB1, TSPAN12, ZNF408
Other retinopathy, AR	ASRGL1, BEST1, CDH3, CNGA3, CNGB3, CNNM4, CYP4V2, LRP5, MFRP, MVK, NR2E3, OAT, PROM1, RCBTB1, RLBP1
Other retinopathy, XL	CACNA1F, CHM, NDP, OPN1LW, OPN1MW, PGK1
Other putative genes	ADGRA3, ARL13B, CLRN3, COL11A2, GPR143, OR2W3, PEX26, TMEM67, RS1
Macular degeneration, AD	BEST1, C1QTNF5, ELOVL4, FSCN2, GUCA1B, HMCN1, IMPG1, OTX2, PRDM13, PROM1, PRPH2, RP1L1, TIMP3
AD, autosomal dominant; AR, autosomal recessive; XL, X-linked

## Sheet: Table S2
Supplementary Table S2. Disease-causing variants in this study
Family ID	Patient No.	Age	Diagnosis	ABCA4 (NM_000350.3) variants	Genotype
F01	P01	28	MD-C	c.3287C>T(;)6190G>A	C
F02	P02	23	MD-C	c.[1804C>T];[6113G>A]	C
	F02_1	49	Normal	c.[1804C>T];[1804=] (Maternal allele)
	F02_2	51	Normal	c.[6113G>A];[6113=] (Paternal allele)
F03	P03	13	MD-D	c.[1804C>T];[5645T>C]	C
F03	P32	10	MD-C	c.[1804C>T];[5645T>C]	C
	F03_1	41	Normal	c.[5645T>C];[5645=] (Maternal allele)
	F03_2	45	Normal	c.[1804C>T];[1804=] (Paternal allele)
F04	P04	23	MD-D	c.5761G>A(;)6118C>T	B
F05	P05	27	MD-C	c.1804C>T(;)5761G>A	C
F06	P06	59	RP	c.1804C>T(;)6722T>C	B
	P07	57	RP	c.1804C>T(;)6722T>C	B
F07	P08	15	MD-C	c.1804C>T(;)2894A>G	C
F08	P09	43	CRD	c.1804C>T(;)4519G>A	C
F09	P10	19	RP	c.2894A>G(;)3352C>T	C
F10	P11	12	CRD	c.1804C>T(;)4555del	B
F11	P12	41	MD-D	c.4505G>A(;)6112C>T	C
F12	P13	54	MD-D	c.71G>A(;)1804C>T	C
F13	P14	13	MD-D	c.101_106del(;)1804C>T	C
F14	P15	63	RP	c.6113G>A(;)5501T>C	C
F15**	P16	35	RP	c.858+2T>A(;)2894A>G	B
	P17	40	RP	c.5435T>A(;)5646G>A	C
F16	P18	76	MD-C	c.1561del(;)3004C>T	B
F17	P19	19	MD-C	c.1531C>T(;)6320G>A	C
F18	P20	6	MD-D	c.2424C>G(;)6146del	A
	P21	3	MD-D	c.2424C>G(;)6146del	A
F19	P22	54	RP	c.[6479+1G>C];[6479+1G>C]	A
F20	P23	48	RP	c.1804C>T(;)6127C>T	C
F21	P24	77	MD-D	c.400C>T(;)6816+1G>A	A
F22	P25	45	RP	c.3329-3C>G(;)4846_4847insT	A*
F23	P26	42	MD-C	c.4555del(;)6119G>A	B
F24	P27	21	MD-C	c.101_106del(;)5761G>A	C
	P28	19	MD-C	c.101_106del(;)5761G>A	C
F25	P29	52	MD-C	c.4070C>A(;)4519G>A	C
F26	P30	32	MD-C	c.2894A>G(;)3304G>T	C
F27	P31	68	RP	c.2827C>T(;)6498C>G	C
F28	P33	38	RP	c.5196+1G>A(;)6118C>T	A
F29	P34	50	MD-C	c.1937+1G>A(;)2692G>A	B
F30	P35	23	RP	c.3G>A(;)4538_4539insC	A
F31	P36	12	MD-C	c.1804C>T(;)5645T>C	C
	P37	11	MD-C	c.1804C>T(;)5645T>C	C
* c.3329-3C>G was predicted by SpliceAI algorithm to affect splicing.
** P16 and P17 that are husband and wife are indicated as F15.

## Sheet: Table S3
Supplementary Table S3. Total 42 ABCA4 variants in this study.
ABCA4 variant	Amino acid	Allele	%	Allele frequency				SIFT			PolyPhen2_HDIV		ACMG classification	Coding impact	Distribution
	exchange	count		Taiwan Biobank	GnomAD_East Asia	GnomAD_All		Score	Prediction		Score	Prediction
c.1804C>T	p.(Arg602Trp)	14	18.92	0	0.000272	4.38e-05		0.001	D		1	D	P	missense	Exon 13
c.2894A>G	p.(Asn965Ser)	4	5.41	0.00033	0.000435	0.000135		0.012	D		1	D	P	missense	Exon 19
c.5761G>A	p.(Val1921Met)	4	5.41	0	0.000217	1.59e-05		0.001	D		1	D	VUS	missense	Exon 41
c.5645T>C	p.(Met1882Thr)	4	5.41	0.00033	0.000109	7.95e-06		0	D		0.995	D	LP	missense	Exon 19
c.101_106del	p.(Ser34_Leu35del)	3	4.05	0.00033	0.000272	1.99e-05		N.A.			N.A.		LP	in frame	Exon 2
c.6113G>A	p.(Arg2038Gln)	2	2.7	0	0	1.99e-05		0.012	D		1	D	LP	missense	Exon 44
c.6479+1G>C		2	2.7	0	0	0		N.A.			N.A.		P	splicing	Intron 47
c.6146del	p.(Lys2049fs)	2	2.7	0	0	0		N.A.			N.A.		P	frameshift	Exon 44
c.6722T>C	p.(Leu2241Pro)	2	2.7	0	0	0		0.007	D		0.999	D	LP	missense	Exon 48
c.4555del	p.(Thr1519fs)	2	2.7	0	0	0		N.A.			N.A.		LP	frameshift	Exon 31
c.2424C>G	p.(Tyr808*)	2	2.7	0.00033	0	0		N.A.			N.A.		P	nonsense	Exon 16
c.4519G>A	p.(Gly1507Arg)	2	2.7	0	0	0.000162		0.001	D		1	D	LP	missense	Exon 40
c.6118C>T	p.(Arg2040*)	2	2.7	0	0.0021	1.19e-05		N.A.			N.A.		P	nonsense	Exon 44
c.1531C>T	p.(Arg511Cys)	1	1.35	0	0.0019	0.000171		0.13	T		0.999	D	LP	missense	Exon 11
c.3304G>T	p.(Asp1102Tyr)	1	1.35	0.0015	0.000217	1.59e-05		0.001	D		0.998	D	LP	missense	Exon 22
c.4070C>A	p.(Ala1357Glu)	1	1.35	0	0	0		0.001	D		0.997	D	LP	missense	Exon 27
c.6127C>T	p.(Pro2043Ser)	1	1.35	0.000989	0.000109	7.96e-06		0.111	T		1	D	LP	missense	Exon 44
c.3287C>T	p.(Ser1096Leu)	1	1.35	0	0	3.98e-06		0.001	D		0.998	D	LP	missense	Exon 22
c.6112C>T	p.(Arg2038Trp)	1	1.35	0	0	1.59e-05		0.006	D		1	D	P	missense	Exon 44
c.5501T>C	p.(Ile1834Thr)	1	1.35	0.00033	0.000869	7.16e-05		0.001	D		0.384	B	LP	missense	Exon 39
c.5646G>A	p.(Met1882Ile)	1	1.35	0	0.000381	2.78e-05		0.003	D		0.982	D	LP	missense	Exon 40
c.1561del	p.(Val521fs)	1	1.35	0	5.44e-05	3.98e-06		N.A.			N.A.		P	frameshift	Exon 12
c.6320G>A	p.(Arg2107His)	1	1.35	0.00033	0.00103	0.00148		0.001	D		1	D	VUS	missense	Exon 46
c.4846_4847insT	p.(Lys1616fs)	1	1.35	0	0	0		N.A.			N.A.		P	frameshift	Exon 34
c.6816+1G>A		1	1.35	0	5.44e-05	3.98e-06		N.A.			N.A.		P	splicing	Intron 49
c.6119G>A	p.(Arg2040Gln)	1	1.35	0.001978	0.00321	0.000314		0.002	D		1	D	LP	missense	Exon 44
c.2827C>T	p.(Arg943Trp)	1	1.35	0.000659	0.000544	7.95e-05		0.001	D		0.994	D	LP	missense	Exon 19
c.71G>A	p.(Arg24His)	1	1.35	0.000991	0.00147	0.000179		0.017	D		1	D	LP	missense	Exon 2
c.6190G>A	p.(Ala2064Thr)	1	1.35	0.000659	0.000381	3.58e-05		0.016	D		0.988	D	LP	missense	Exon 45
c.3352C>T	p.(His1118Tyr)	1	1.35	0	0	0		0	D		1	D	LP	missense	Exon 23
c.4505G>A	p.(Cys1502Tyr)	1	1.35	0	0	0		0	D		0.999	D	LP	missense	Exon 30
c.858+2T>A		1	1.35	0	0	0		N.A.			N.A.		P	splicing	Intron 7
c.5435T>A	p.(Ile1812Asn)	1	1.35	0.001	0.0002	1.19e-05		0	D		0.984	D	LP	missense	Exon 38
c.3004C>T	p.(Arg1002Trp)	1	1.35	0.000659	0.000163	1.19e-05		0	D		1	D	LP	missense	Exon 20
c.400C>T	p.(Gln134*)	1	1.35	0	0	0		N.A.			N.A.		P	nonsense	Exon 4
c.3329-3C>G		1	1.35	0	0	0		N.A.			N.A.		VUS	splicing	Intron 22
c.6498C>G	p.(Ile2166Met)	1	1.35	0.001318	0.00223	0.000167		0.411	T		0.814	P	VUS	missense	Exon 48
c.1937+1G>A		1	1.35	0	0	3.18e-05		N.A.			N.A.		P	splicing	Intron 13
c.2692G>A	p.(Glu898Lys)	1	1.35	0	0.000109	0.000103		0.569	T		0.999	D	VUS	missense	Exon 18
c.5196+1G>A		1	1.35	0	0	2.16e-05		N.A.			N.A.		P	splicing	Intron 36
c.3G>A	p.(0)	1	1.35	0	0.000381	2.78e-05		0.003	T		0.982	D	P	start loss	Exon 3
c.4538_4539insC	p.(Gln1513fs)	1	1.35	0	0	0		N.A.			N.A.		P	frameshift	Exon 30
P, pathogenic; LP, LP; VUS, variant uncertain significance; N.A., not applicable
SIFT prediction: D, deleterious; T, tolerated
PolyPhen2_HDIV prediction: B, benign; P, possibly damaging; D, probably damaging

## Sheet: Table S4
Supplementary Table S4. Comparison of R602W carrier with Non-R602W carrier in our cohort
	R602W carrier	Non-R602W carrier	p value
Patients (n)	14	23
Male (n)	7 (50%)	8 (34.78%)
Female (n)	7 (50%)	15 (65.22%)
Clinical phenotype			α = 0.099*
STGD1 - central type (n)	6 (42.86%)	5 (21.74%)
STGD1 – dispersed type (n)	3 (21.43%)	9 (39.13%)
Cone-rod dystrophy	2 (14.29%)	0
Retinitis pigmentosa	3 (21.43%)	9 (39.13%)
Age of first visit, mean (years)	27.07 ± 11.32	34.87 ± 8.83	p = 0.258
Age of symptom onset, mean (years)	17.64 ± 8.53	16.57 ± 5.08	p = 0.820
Visual acuity of first visit, mean (LogMAR)	1.03 ± 0.43	0.98 ± 0.28	p = 0.843
Visual acuity of recent visit, mean (LogMAR)	1.25 ± 0.52	1.03 ± 0.41	p = 0.467

## Sheet: Figure S1
Supplemental Figure S1. A case of relatively macular-sparing retinitis pigmentosa. The images of color fundus photography (A) and fundus autofluorescence (B) of P15 that harbored c.6113G>A and c.5501T>C in ABCA4 gene were shown. The P15 harbored ABCA4 variants is the only one that presents typical retinitis pigmentosa without macular lesion in our cohort. The variants, c.6113G>A and c.5501T>C, we…
